# Supplementary material for: Advances and Challenges in Metatranscriptomic Analysis
Source: Front Genet. 2019 Sep 25;10:904. doi: 10.3389/fgene.2019.00904 (PMC6774269; doi:10.3389/fgene.2019.00904)
Supplement: Supplementary file 1 [file Table_1.xlsx]

## Sheet: Supp Table 1
Supplementary Table 1: A detailed table of workflows and tools they use for their capabilities.
			Read based					Assembly based
Capabilities\Workflows			MetaTrans	COMAN	FMAP	SAMSA2	HUMAnN2	SqueezeMeta	IMP	MOSCA
		Illumina	Illumina (paired end reads)	Illumina (paired end reads)	Illumina (paired end reads)	Illumina (paired end reads)	Illumina (paired end reads)	Illumina (paired end reads)	Illumina (paired end reads)	Illumina (paired end reads)
Input sequence files		long reads	NA	NA	NA	NA	NA	MinION	NA	NA
Preprocessing		Quality Control	Kraken pipeline	in-house scripts	BMTagger	PEAR	NA	Trimmonmatic	FastQC	FastQC
			FastqJoin (ea-utils)			Trimmonmatic			Trimmonmatic	Trimmonmatic
			FastQC
		Host removal	NA	NA	BMTagger	NA	NA	NA	BWA MEM	NA
		rRNA removal	SortMeRNA	BLASTN	NA	SortMeRNA	NA	barrnap	SortMeRNA	SortMeRNA
de novo Assembly		of reads	NA	NA	NA	NA	NA	MEGAHIT or MetaSPAdes or Canu	MEGAHIT or IDBA-UD	MEGAHIT or MetaSPAdes
		of contigs						Minimus2	Cap3	NA
Binning			NA	NA	NA	NA	NA	MaxBin2 or MetaBAT2	MaxBin2	NA
Gene Calling			FragGeneScan	NA	NA	NA	NA	Prodigal	Prokka	FragGeneScan
Taxonomy	reads	alignment tool	NA	DIAMOND	NA	DIAMOND	MetaPhlan2	NA	NA	NA
		database		2700 NCBI complete microbial genomes		NCBI RefSeq
		algorithm		best hit		best hit
	rRNA	alignment tool	SOAP2	NA		NA	NA	RDP classifier	NA	NA
		database	16S rRNA Greengenes
		algorithm	best hit
	Contigs	alignment tool	NA	NA		NA	NA	DIAMOND	MetaQUAST	DIAMOND
		database						GenBank nr	NA	UniProt
		algorithm						Last Common Ancestor	NA	best hit
Gene Clustering			CD-HIT	NA	NA	NA	NA	NA	NA	NA
Functional	reads	alignment tool	SOAP2	RPS-BLAST (COG), DIAMOND (KO)	DIAMOND or USEARCH	DIAMOND	Bowtie2, DIAMOND/USEARCH/RAPSearch2	NA	NA	NA
		database	MetaHIT gene catalog or M5nr (MG-RAST)	CDD (COG), KEGG GENES	UniProt with KEGG classification	NCBI RefSeq, SEED Subsystems hierachical database, custom DBs	ChocoPhlAn pangenomes,UniProt90, UniProt50
		algorithm	first match	cutoff (1e-5 cutoff)	best hit (e-value < 1e-3, identity > 80 %)	best hit	count proportioned based on identity
	Contigs	alignment tool	NA	NA	NA	NA	NA	DIAMOND, HMMER3	Prokka "--metagenome"	DIAMOND
		database						eggNOG, KEGG, PFAM	default Prokka database	UniProt
		algorithm						best hit/custom score based on bit score and identity	Prokka	best hit
Pathway Analysis			iPath2	MinPath, GAGE	custom scripts	NA	MinPath	MinPath	custom scripts	NA
Gene Coverage/Abundance		metric	raw count	relative abundance	raw count/ RPKM	abundance	RPK	coverage, RPKM	Coverage	raw counts
		tool	algorithm	custom scripts	custom scripts	custom scripts	custom scripts	Bedtools, custom scripts	Bedtools	HTSeq-count
Differentially expressed analysis			DESeq2	Wilcoxon rank sum test	metagenomeSeq/ Kruskal-Wallis rank-sum tests/ quasi-Possion	DESeq2	NA	NA	NA	DESeq2
Additional features/requirements
Reports			QC HTML	HTML	Heatmap	PCA	Text/Tables	Text/Tables	HTML	Heatmap
			PCA	MDS	Bar Chart	Heatmap	BarChart	MySQL/HTML	KronaTools	Text/Tables
			Metabolic pathways	Heatmap	KEGG Pathway	Bar Chart			Beanplot
			Text/Tables	Bar Chart		Pie Chart			Workflow diagram
				Network
				Text/Tables
Hardware requirements			> 10 CPUs	NA	> 4 CPUs	> 10 CPUs	>= 16 GB RAM	>= 16 GB RAM	16 CPUs	> 10 GB RAM
			>= 16GB RAM		< 4 GB RAM	> 20 GB RAM			122 GB RAM
Platform			CLI	Web GUI (http://sbb.hku.hk/COMAN/)	CLI	CLI	CLI	CLI	CLI/Docker	CLI
PubMed ID / DOI			27211518	27515514	27724866	29783945	30377376	30733714	27986083	DOI:10.1007/978-3-319-98702-6_22
Published Date			2016-05-01	2016-08-01	2016-10-01	2018-05-01	2018-11-01	2019-01-01	2016-12-01	2018-08-01
Code Repo URL			http://www.metatrans.org/	NA	https://github.com/jiwoongbio/FMAP	https://github.com/transcript/samsa2	https://bitbucket.org/biobakery/humann2	https://github.com/jtamames/SqueezeMeta	https://github.com/shaman-narayanasamy/IMP	https://github.com/iquasere/MOSCA
Last updated (as of May 8, 2019)			NA	NA	2018-11-01	2019-04-01	2018-10-01	2019-04-01	2016-10-01	2019-05-01
CLI: Command Line Interface
NA: Not Applicable
PCA: Prinicipal Component Analysis
RPKM: Reads Per Kilobase Million
RPK: Reads Per Kilobase
Gene Clustering: DEFINE THIS!
